# Supplementary material for: Seasonal variation of pesticides in surface water and drinking water wells in the annual cycle in western Poland, and potential health risk assessment
Source: Sci Rep. 2022 Feb 28;12:3317. doi: 10.1038/s41598-022-07385-z (PMC8885637; doi:10.1038/s41598-022-07385-z)
Supplement: Supplementary file 1 — Supplementary Information. [file 41598_2022_7385_MOESM1_ESM.xlsx]

## Sheet: Sheet1
	Date	Sampling point	Unit	Azoxystrobin	Imidacloprid	Isoproturon	M-Metalaxyl	Metazachlor	Nicosulfuron	Terbuthylazine	Chlorotoluron	Propiconazole	Tebuconazole	S-Metolachlor	Prometryn	Terbutryn	Chloridazon	Ethofumesate	Linuron	Pethoxamid	Fenpyroximate	Mesotrione	Boscalid	Flonikamid	Simazine	Fluopicolide	Thiamethoxam	Chlomazon	Sum
			LOQ (μg/L)	0.005	0.005	0.005	0.005	0.005	0.005	0.005	0.005	0.005	0.005	0.005	0.005	0.005	0.005	0.005	0.005	0.005	0.005	0.005	0.005	0.005	0.005	0.005	0.005	0.005
August 2017	2017-08-30	Warta	μg/L	0.012	0.007	0.008	0.005	0.036	0.012	0.008	<LOQ	<LOQ	<LOQ	<LOQ	<LOQ	<LOQ	<LOQ	<LOQ	0.007	<LOQ	<LOQ	<LOQ	<LOQ	<LOQ	<LOQ	0.011	0.006	<LOQ	0.112
	2017-08-30	HW	μg/L	0.012	0.005	<LOQ	0.007	0.015	0.021	0.008	<LOQ	<LOQ	<LOQ	<LOQ	<LOQ	<LOQ	<LOQ	<LOQ	<LOQ	<LOQ	<LOQ	<LOQ	<LOQ	<LOQ	<LOQ	0.012	0.006	<LOQ	0.086
	2018-08-31	168b/2	μg/L	<LOQ	0.009	0.006	0.015	<LOQ	0.03	0.012	0.012	<LOQ	<LOQ	0.006	0.006	<LOQ	<LOQ	<LOQ	<LOQ	<LOQ	<LOQ	<LOQ	<LOQ	<LOQ	<LOQ	0.008	0.008	<LOQ	0.112
	2017-08-31	177b/1	μg/L	<LOQ	0.011	<LOQ	0.006	<LOQ	0.012	0.008	0.017	<LOQ	<LOQ	0.006	0.008	<LOQ	<LOQ	<LOQ	<LOQ	<LOQ	<LOQ	<LOQ	<LOQ	<LOQ	<LOQ	<LOQ	<LOQ	<LOQ	0.068
	2018-08-31	19L	μg/L	<LOQ	0.007	<LOQ	<LOQ	<LOQ	0.017	<LOQ	0.018	<LOQ	<LOQ	<LOQ	0.007	<LOQ	<LOQ	<LOQ	<LOQ	<LOQ	<LOQ	<LOQ	<LOQ	<LOQ	<LOQ	<LOQ	<LOQ	<LOQ	0.049
	2017-08-30	1AL	μg/L	<LOQ	0.005	<LOQ	<LOQ	<LOQ	0.016	<LOQ	0.016	<LOQ	<LOQ	<LOQ	0.008	<LOQ	<LOQ	<LOQ	<LOQ	<LOQ	<LOQ	<LOQ	<LOQ	<LOQ	<LOQ	<LOQ	<LOQ	<LOQ	0.045
	2017-08-30	78b/1s	μg/L	<LOQ	<LOQ	0.012	<LOQ	<LOQ	<LOQ	<LOQ	0.007	<LOQ	<LOQ	<LOQ	<LOQ	<LOQ	<LOQ	<LOQ	<LOQ	<LOQ	<LOQ	<LOQ	<LOQ	<LOQ	<LOQ	<LOQ	<LOQ	<LOQ	0.019
	2017-08-30	50A	μg/L	<LOQ	<LOQ	<LOQ	<LOQ	<LOQ	<LOQ	<LOQ	<LOQ	<LOQ	<LOQ	<LOQ	<LOQ	<LOQ	<LOQ	<LOQ	<LOQ	<LOQ	<LOQ	<LOQ	<LOQ	<LOQ	<LOQ	<LOQ	<LOQ	<LOQ	<LOQ
November 2017	2017-11-06	Warta	μg/L	0.006	<LOQ	0.009	0.005	0.03	0.023	0.006	0.047	0.011	0.013	0.009	<LOQ	0.007	<LOQ	<LOQ	<LOQ	<LOQ	<LOQ	<LOQ	<LOQ	<LOQ	<LOQ	0.005	<LOQ	<LOQ	0.171
	2017-11-06	Horizontal well	μg/L	<LOQ	0.007	0.007	0.005	0.021	0.019	0.007	0.032	0.011	0.013	0.008	<LOQ	0.007	<LOQ	<LOQ	<LOQ	<LOQ	<LOQ	<LOQ	<LOQ	<LOQ	<LOQ	<LOQ	<LOQ	<LOQ	0.137
	2017-11-06	168b/2	μg/L	<LOQ	0.008	<LOQ	<LOQ	0.007	0.018	<LOQ	0.005	0.009	<LOQ	0.005	<LOQ	0.006	<LOQ	<LOQ	<LOQ	<LOQ	<LOQ	<LOQ	<LOQ	<LOQ	<LOQ	<LOQ	<LOQ	<LOQ	0.058
	2017-11-06	177b/1	μg/L	<LOQ	0.007	<LOQ	<LOQ	0.007	0.017	0.007	0.008	0.01	<LOQ	0.006	0.006	0.008	<LOQ	<LOQ	<LOQ	<LOQ	<LOQ	<LOQ	<LOQ	<LOQ	<LOQ	<LOQ	<LOQ	<LOQ	0.076
	2017-11-06	19L	μg/L	<LOQ	0.007	<LOQ	<LOQ	<LOQ	0.024	<LOQ	0.01	<LOQ	<LOQ	0.005	0.006	0.006	<LOQ	<LOQ	<LOQ	<LOQ	<LOQ	<LOQ	<LOQ	<LOQ	<LOQ	<LOQ	<LOQ	<LOQ	0.058
	2017-11-06	1AL	μg/L	<LOQ	0.007	0.006	<LOQ	<LOQ	0.02	<LOQ	0.012	<LOQ	<LOQ	0.006	0.007	0.006	<LOQ	<LOQ	<LOQ	<LOQ	<LOQ	<LOQ	<LOQ	<LOQ	<LOQ	<LOQ	<LOQ	<LOQ	0.064
	2017-11-06	78b/1s	μg/L	<LOQ	<LOQ	0.014	<LOQ	<LOQ	<LOQ	<LOQ	0.009	<LOQ	<LOQ	<LOQ	<LOQ	<LOQ	<LOQ	<LOQ	<LOQ	<LOQ	<LOQ	<LOQ	<LOQ	<LOQ	<LOQ	<LOQ	<LOQ	<LOQ	0.023
	2017-11-06	50A	μg/L	<LOQ	<LOQ	<LOQ	<LOQ	<LOQ	<LOQ	<LOQ	<LOQ	<LOQ	<LOQ	<LOQ	<LOQ	<LOQ	<LOQ	<LOQ	<LOQ	<LOQ	<LOQ	<LOQ	<LOQ	<LOQ	<LOQ	<LOQ	<LOQ	<LOQ	<LOQ
February 2018	2018-02-15	Warta	μg/L	<LOQ	0.005	0.008	<LOQ	<LOQ	<LOQ	<LOQ	0.012	<LOQ	<LOQ	<LOQ	0.006	<LOQ	<LOQ	<LOQ	<LOQ	<LOQ	<LOQ	<LOQ	<LOQ	<LOQ	<LOQ	<LOQ	<LOQ	<LOQ	0.031
	2018-02-15	Horizontal well	μg/L	<LOQ	<LOQ	0.006	<LOQ	<LOQ	<LOQ	<LOQ	0.013	<LOQ	<LOQ	<LOQ	0.005	<LOQ	<LOQ	<LOQ	<LOQ	<LOQ	<LOQ	<LOQ	<LOQ	<LOQ	<LOQ	<LOQ	<LOQ	<LOQ	0.024
	2018-02-15	168b/2	μg/L	<LOQ	<LOQ	<LOQ	<LOQ	<LOQ	<LOQ	<LOQ	0.005	<LOQ	<LOQ	<LOQ	<LOQ	<LOQ	<LOQ	<LOQ	<LOQ	<LOQ	<LOQ	<LOQ	<LOQ	<LOQ	<LOQ	<LOQ	<LOQ	<LOQ	0.005
	2018-02-15	177b/1	μg/L	<LOQ	<LOQ	<LOQ	<LOQ	<LOQ	<LOQ	<LOQ	<LOQ	<LOQ	<LOQ	<LOQ	<LOQ	<LOQ	<LOQ	<LOQ	<LOQ	<LOQ	<LOQ	<LOQ	<LOQ	<LOQ	<LOQ	<LOQ	<LOQ	<LOQ	<LOQ
	2018-02-15	19L	μg/L	<LOQ	<LOQ	0.005	<LOQ	<LOQ	<LOQ	<LOQ	0.009	<LOQ	<LOQ	<LOQ	<LOQ	<LOQ	<LOQ	<LOQ	<LOQ	<LOQ	<LOQ	<LOQ	<LOQ	<LOQ	<LOQ	<LOQ	<LOQ	<LOQ	0.014
	2018-02-15	1AL	μg/L	<LOQ	<LOQ	0.005	<LOQ	<LOQ	<LOQ	<LOQ	0.009	<LOQ	<LOQ	<LOQ	<LOQ	<LOQ	<LOQ	<LOQ	<LOQ	<LOQ	<LOQ	<LOQ	<LOQ	<LOQ	<LOQ	<LOQ	<LOQ	<LOQ	0.014
	2018-02-15	78b/1s	μg/L	<LOQ	<LOQ	0.015	<LOQ	<LOQ	<LOQ	<LOQ	0.009	<LOQ	<LOQ	<LOQ	<LOQ	<LOQ	<LOQ	<LOQ	<LOQ	<LOQ	<LOQ	<LOQ	<LOQ	<LOQ	<LOQ	<LOQ	<LOQ	<LOQ	0.024
	2018-02-15	50A	μg/L	<LOQ	<LOQ	0.008	<LOQ	<LOQ	<LOQ	<LOQ	<LOQ	<LOQ	<LOQ	<LOQ	<LOQ	<LOQ	<LOQ	<LOQ	<LOQ	<LOQ	<LOQ	<LOQ	<LOQ	<LOQ	<LOQ	<LOQ	<LOQ	<LOQ	0.008
May 2018	2018-05-17	Warta	μg/L	0.03	0.019	0.007	<LOQ	0.011	0.065	0.038	0.019	0.039	0.02	0.055	<LOQ	0.009	0.035	0.057	0.04	0.013	<LOQ	<LOQ	<LOQ	<LOQ	<LOQ	<LOQ	<LOQ	<LOQ	0.472
	2018-05-17	Horizontal well	μg/L	0.012	0.018	0.01	<LOQ	<LOQ	0.05	0.018	0.018	0.024	<LOQ	0.041	<LOQ	<LOQ	<LOQ	<LOQ	<LOQ	<LOQ	<LOQ	<LOQ	<LOQ	<LOQ	<LOQ	<LOQ	<LOQ	<LOQ	0.191
	2018-05-17	168b/2	μg/L	<LOQ	0.043	0.008	<LOQ	<LOQ	0.036	<LOQ	0.015	0.012	<LOQ	<LOQ	<LOQ	<LOQ	<LOQ	<LOQ	<LOQ	<LOQ	<LOQ	<LOQ	<LOQ	<LOQ	<LOQ	<LOQ	<LOQ	<LOQ	0.114
	2018-05-17	177b/1	μg/L	<LOQ	<LOQ	<LOQ	<LOQ	<LOQ	0.015	<LOQ	<LOQ	0.012	<LOQ	<LOQ	<LOQ	<LOQ	<LOQ	<LOQ	<LOQ	<LOQ	<LOQ	<LOQ	<LOQ	<LOQ	<LOQ	<LOQ	<LOQ	<LOQ	0.027
	2018-05-17	19L	μg/L	<LOQ	0.006	0.007	<LOQ	<LOQ	0.018	<LOQ	0.014	<LOQ	<LOQ	<LOQ	<LOQ	<LOQ	<LOQ	<LOQ	<LOQ	<LOQ	<LOQ	<LOQ	<LOQ	<LOQ	<LOQ	<LOQ	<LOQ	<LOQ	0.045
	2018-05-17	1AL	μg/L	<LOQ	0.01	0.006	<LOQ	<LOQ	<LOQ	<LOQ	0.014	<LOQ	<LOQ	<LOQ	<LOQ	<LOQ	<LOQ	<LOQ	<LOQ	<LOQ	0.012	<LOQ	<LOQ	<LOQ	<LOQ	<LOQ	<LOQ	<LOQ	0.042
	2018-05-17	78b/1s	μg/L	<LOQ	<LOQ	0.015	<LOQ	<LOQ	<LOQ	<LOQ	0.01	<LOQ	<LOQ	<LOQ	<LOQ	<LOQ	<LOQ	<LOQ	<LOQ	<LOQ	0.009	<LOQ	<LOQ	<LOQ	<LOQ	<LOQ	<LOQ	<LOQ	0.034
	2018-05-17	50A	μg/L	<LOQ	<LOQ	0.006	<LOQ	<LOQ	<LOQ	<LOQ	<LOQ	<LOQ	<LOQ	<LOQ	<LOQ	<LOQ	<LOQ	<LOQ	<LOQ	<LOQ	<LOQ	<LOQ	<LOQ	<LOQ	<LOQ	<LOQ	<LOQ	<LOQ	0.006
June 2018	2018-06-21	Warta	μg/L	0.0055	0.0065	<LOQ	0.003	<LOQ	0.0445	0.0095	0.0085	0.004	0.005	0.0025	<LOQ	<LOQ	<LOQ	<LOQ	0.006	<LOQ	<LOQ	<LOQ	<LOQ	0.016	<LOQ	<LOQ	<LOQ	<LOQ	0.111
	2018-06-21	Horizontal well	μg/L	0.004	0.007	<LOQ	0.0035	<LOQ	0.048	0.0125	0.006	0.008	0.0025	0.0045	<LOQ	<LOQ	<LOQ	<LOQ	<LOQ	<LOQ	<LOQ	<LOQ	<LOQ	<LOQ	<LOQ	<LOQ	<LOQ	<LOQ	0.096
	2018-06-21	168b/2	μg/L	0.0045	0.0225	<LOQ	0.0025	<LOQ	0.0875	0.0195	0.0165	0.01	0.0045	0.009	<LOQ	0.003	0.006	0.0055	<LOQ	<LOQ	<LOQ	<LOQ	0.0055	<LOQ	<LOQ	<LOQ	<LOQ	<LOQ	0.1965
	2018-06-21	177b/1	μg/L	<LOQ	0.024	<LOQ	0.0025	<LOQ	0.071	<LOQ	0.008	0.005	0.003	<LOQ	<LOQ	<LOQ	<LOQ	<LOQ	<LOQ	<LOQ	<LOQ	0.012	0.0035	<LOQ	<LOQ	<LOQ	<LOQ	<LOQ	0.129
	2018-06-21	19L	μg/L	<LOQ	0.011	<LOQ	<LOQ	<LOQ	0.0315	<LOQ	0.009	<LOQ	<LOQ	<LOQ	<LOQ	<LOQ	<LOQ	<LOQ	<LOQ	<LOQ	<LOQ	<LOQ	<LOQ	<LOQ	<LOQ	<LOQ	<LOQ	<LOQ	0.0515
	2018-06-21	1AL	μg/L	<LOQ	0.013	<LOQ	<LOQ	<LOQ	0.03	<LOQ	0.0085	<LOQ	<LOQ	0.003	<LOQ	<LOQ	<LOQ	<LOQ	<LOQ	<LOQ	<LOQ	<LOQ	<LOQ	<LOQ	<LOQ	<LOQ	<LOQ	<LOQ	0.0545
	2018-06-21	78b/1s	μg/L	<LOQ	<LOQ	0.0085	<LOQ	<LOQ	<LOQ	<LOQ	0.0095	<LOQ	<LOQ	<LOQ	<LOQ	<LOQ	<LOQ	<LOQ	<LOQ	<LOQ	<LOQ	<LOQ	<LOQ	<LOQ	<LOQ	<LOQ	<LOQ	<LOQ	0.018
	2018-06-21	50A	μg/L	<LOQ	<LOQ	<LOQ	<LOQ	<LOQ	<LOQ	<LOQ	<LOQ	<LOQ	<LOQ	<LOQ	<LOQ	<LOQ	<LOQ	<LOQ	<LOQ	<LOQ	<LOQ	<LOQ	<LOQ	<LOQ	<LOQ	<LOQ	<LOQ	<LOQ	0
July 2018	2018-07-25	Warta	μg/L	<LOQ	0.009	<LOQ	0.007	<LOQ	0.057	0.013	<LOQ	0.017	0.012	0.007	<LOQ	0.008	<LOQ	<LOQ	<LOQ	<LOQ	<LOQ	<LOQ	0.018	<LOQ	<LOQ	<LOQ	<LOQ	<LOQ	0.148
	2018-07-25	Horizontal well	μg/L	<LOQ	0.013	<LOQ	0.008	<LOQ	0.036	0.008	<LOQ	0.012	<LOQ	0.005	<LOQ	0.005	<LOQ	<LOQ	<LOQ	<LOQ	<LOQ	<LOQ	<LOQ	<LOQ	<LOQ	<LOQ	<LOQ	<LOQ	0.087
	2018-07-25	168b/2	μg/L	<LOQ	0.011	<LOQ	0.005	<LOQ	0.019	0.006	0.007	0.009	<LOQ	<LOQ	<LOQ	<LOQ	<LOQ	<LOQ	<LOQ	<LOQ	<LOQ	<LOQ	<LOQ	<LOQ	0.007	<LOQ	<LOQ	<LOQ	0.064
	2018-07-25	177b/1	μg/L	<LOQ	0.017	<LOQ	0.005	<LOQ	0.012	0.008	0.01	<LOQ	<LOQ	0.007	<LOQ	<LOQ	<LOQ	<LOQ	<LOQ	<LOQ	<LOQ	<LOQ	<LOQ	<LOQ	<LOQ	<LOQ	<LOQ	<LOQ	0.059
	2018-07-25	19L	μg/L	<LOQ	0.014	<LOQ	<LOQ	<LOQ	0.031	<LOQ	0.013	<LOQ	<LOQ	<LOQ	<LOQ	<LOQ	<LOQ	<LOQ	<LOQ	<LOQ	<LOQ	<LOQ	<LOQ	<LOQ	<LOQ	<LOQ	<LOQ	<LOQ	0.058
	2018-07-25	1AL	μg/L	<LOQ	0.009	<LOQ	<LOQ	<LOQ	0.023	<LOQ	0.009	<LOQ	<LOQ	<LOQ	<LOQ	<LOQ	<LOQ	<LOQ	<LOQ	<LOQ	<LOQ	<LOQ	<LOQ	<LOQ	<LOQ	<LOQ	<LOQ	<LOQ	0.041
	2018-07-25	78b/1s	μg/L	<LOQ	<LOQ	0.011	<LOQ	<LOQ	<LOQ	<LOQ	0.007	<LOQ	<LOQ	<LOQ	<LOQ	<LOQ	<LOQ	<LOQ	<LOQ	<LOQ	<LOQ	<LOQ	<LOQ	<LOQ	<LOQ	<LOQ	<LOQ	<LOQ	0.018
	2018-07-25	50A	μg/L	<LOQ	<LOQ	<LOQ	<LOQ	<LOQ	<LOQ	<LOQ	<LOQ	<LOQ	<LOQ	<LOQ	<LOQ	<LOQ	<LOQ	<LOQ	<LOQ	<LOQ	<LOQ	<LOQ	<LOQ	<LOQ	<LOQ	<LOQ	<LOQ	<LOQ	<LOQ
August 2018	2018-08-26	Warta		0.006	0.011	<LOQ	<LOQ	<LOQ	0.057	0.005	0.006	0.01	<LOQ	<LOQ	<LOQ	<LOQ	<LOQ	<LOQ	<LOQ	<LOQ	<LOQ	<LOQ	<LOQ	<LOQ	<LOQ	<LOQ	<LOQ	0.005	0.1
	2018-08-26	Horizontal well		0.005	0.017	<LOQ	<LOQ	<LOQ	<LOQ	<LOQ	0.005	0.008	<LOQ	<LOQ	<LOQ	<LOQ	<LOQ	<LOQ	<LOQ	<LOQ	<LOQ	<LOQ	<LOQ	<LOQ	<LOQ	<LOQ	<LOQ	<LOQ	0.035
	2018-08-26	168b/2		<LOQ	0.012	<LOQ	<LOQ	<LOQ	<LOQ	0.005	0.01	0.008	<LOQ	<LOQ	<LOQ	<LOQ	<LOQ	<LOQ	<LOQ	<LOQ	<LOQ	<LOQ	<LOQ	<LOQ	<LOQ	<LOQ	<LOQ	<LOQ	0.035
	2018-08-26	177b/1		<LOQ	0.014	<LOQ	<LOQ	<LOQ	<LOQ	0.005	0.01	0.006	<LOQ	<LOQ	<LOQ	<LOQ	<LOQ	<LOQ	<LOQ	<LOQ	<LOQ	<LOQ	<LOQ	<LOQ	<LOQ	<LOQ	<LOQ	<LOQ	0.035
	2018-08-26	19L		<LOQ	0.011	<LOQ	<LOQ	<LOQ	<LOQ	<LOQ	0.012	<LOQ	<LOQ	<LOQ	<LOQ	<LOQ	<LOQ	<LOQ	<LOQ	<LOQ	<LOQ	<LOQ	<LOQ	<LOQ	<LOQ	<LOQ	<LOQ	<LOQ	0.023
	2018-08-26	1AL		<LOQ	0.007	<LOQ	<LOQ	<LOQ	<LOQ	<LOQ	0.01	<LOQ	<LOQ	<LOQ	0.005	<LOQ	<LOQ	<LOQ	<LOQ	<LOQ	<LOQ	<LOQ	<LOQ	<LOQ	<LOQ	<LOQ	<LOQ	<LOQ	0.022
	2018-08-26	78b/1s		<LOQ	<LOQ	<LOQ	<LOQ	<LOQ	<LOQ	<LOQ	0.009	<LOQ	<LOQ	<LOQ	<LOQ	<LOQ	<LOQ	<LOQ	<LOQ	<LOQ	<LOQ	<LOQ	<LOQ	<LOQ	<LOQ	<LOQ	<LOQ	<LOQ	0.009
	2018-08-26	50A		<LOQ	<LOQ	<LOQ	<LOQ	<LOQ	<LOQ	<LOQ	<LOQ	<LOQ	<LOQ	<LOQ	<LOQ	<LOQ	<LOQ	<LOQ	<LOQ	<LOQ	<LOQ	<LOQ	<LOQ	<LOQ	<LOQ	<LOQ	<LOQ	<LOQ	<LOQ
